# Supplementary material for: Molecular Cloning and Characterization of WRKY12, A Pathogen Induced WRKY Transcription Factor from Akebia trifoliata
Source: Genes (Basel). 2023 Apr 29;14(5):1015. doi: 10.3390/genes14051015 (PMC10217843; doi:10.3390/genes14051015)
Supplement: Supplementary file 1 [file genes-14-01015-s001.zip]

Archive with 6 entries (6 files):
- Figure S1. gene structure.pdf
- Figure S2. Phylogenetic tree.tif
- Figure S3. tissue-specific.pdf
- Figure S4.pdf
- Table S1. primer.pdf
- Table S2. AktWRKY12 seq.pdf
